# Supplementary material for: QTL Detection of Salt Tolerance at Soybean Seedling Stage Based on Genome-Wide Association Analysis and Linkage Analysis
Source: Plants (Basel). 2024 Aug 16;13(16):2283. doi: 10.3390/plants13162283 (PMC11360379; doi:10.3390/plants13162283)
Supplement: Supplementary file 1 [file plants-13-02283-s001.zip]

Archive with 1 entries (1 files):
- plants-3121124-supplementary.pdf
